# Supplementary material for: Assessment of the Nutritional Status of Four Selected Rural Communities in KwaZulu-Natal, South Africa
Source: Nutrients. 2021 Aug 24;13(9):2920. doi: 10.3390/nu13092920 (PMC8465248; doi:10.3390/nu13092920)
Supplement: Supplementary file 1 [file nutrients-13-02920-s001.zip]

Archive with 1 entries (1 files):
- nutrients-1299211-supplementary.pdf
